# Supplementary material for: Functional Activity in the Effect of Transcranial Magnetic Stimulation Therapy for Patients with Depression: A Meta-Analysis
Source: J Pers Med. 2023 Feb 24;13(3):405. doi: 10.3390/jpm13030405 (PMC10051603; doi:10.3390/jpm13030405)
Supplement: Supplementary file 1 [file jpm-13-00405-s001.zip]

Archive with 1 entries (1 files):
- jpm-2192866-supplementary.pdf
